# Supplementary material for: Subchondral Bone Microarchitectural and Mineral Properties and Expression of Key Degradative Proteinases by Chondrocytes in Human Hip Osteoarthritis
Source: Biomedicines. 2021 Nov 1;9(11):1593. doi: 10.3390/biomedicines9111593 (PMC8615609; doi:10.3390/biomedicines9111593)
Supplement: Supplementary file 1 [file biomedicines-09-01593-s001.zip]

Archive with 1 entries (1 files):
- biomedicines-1411467-supplementary.pdf
